# Supplementary material for: Immunomodulatory effects of the herbicide glyphosate following occupational exposure
Source: Arch Toxicol. 2025 Sep 8;99(12):4973–86. doi: 10.1007/s00204-025-04156-3 (PMC12534365; doi:10.1007/s00204-025-04156-3)
Supplement: Supplementary file 2 — Supplementary file2 (XLSX 32 KB) [file 204_2025_4156_MOESM2_ESM.xlsx]

## Sheet: Spearman R
	Liters	Hectares	Hours	Post Gly	CD3	CD4	CD8	CD4+CD8+	CD4/CD8	Th1	Th2	Th17	Th1-2	Th1-17	Th2-17	Th1/Th2	IFN-γ	IL-4	IL-5	IL-8	IL-12	IL-17	IL-33	IFN-γ/IL-4	LPS	let-7f	miR-10b	miR-27a	miR-100	miR-136	miR-424	miR-500a
Liters	1	0.848023	0.586393	-0.0552148	-0.456385	-0.169676	-0.230585	0.0855091	-0.0452469	0.246248	0.206657	-0.0121819	0.0900588	-0.0722367	-0.169278	0.193169	-0.0630984	0.132158	-0.037859	0.282916	0.146182	0.324195	-0.148825	-0.122689	-0.0674353	0.0887536	0.00435066	-0.152781	0.301066	0.255384	0.0413313	0.0835328
Hectares	0.848023	1	0.704679	-0.311243	-0.241634	-0.137013	-0.228502	0.11537	0.02714	0.124757	0.0770427	0.0678501	-0.00963034	-0.0433459	-0.165284	0.114251	-0.143392	-0.138666	-0.086254	0.0271519	0.10462	0.299043	-0.337354	-0.0840466	-0.126945	0.123881	0.01357	-0.0288348	0.259144	0.218871	0.169844	0.218434
Hours	0.586393	0.704679	1	-0.392328	-0.38481	-0.00395804	-0.251995	0.0169353	0.151725	0.106427	0.0452976	0.26211	0.0870769	0.381814	-0.00571842	0.156123	-0.111949	-0.228446	-0.0910548	-0.0644562	-0.0158322	0.311874	-0.43152	-0.0285859	-0.204059	0.0149526	-0.114783	-0.296697	0.309167	0.0936737	0.129736	0.167997
Post Gly	-0.0552148	-0.311243	-0.392328	1	-0.0980392	-0.257353	-0.0808824	0.0612745	-0.338235	-0.0784314	0.0367647	-0.335784	0.318627	-0.164316	0.289216	-0.330882	-0.177805	0.0331085	-0.139706	-0.235438	-0.262255	-0.235294	-0.0857843	-0.17402	-0.218137	0.25	0	0.173529	0.107843	-0.468137	-0.458333	-0.0563725
CD3	-0.456385	-0.241634	-0.38481	-0.0980392	1	0.405812	0.225299	-0.162421	0.276581	-0.163761	-0.17265	0.161709	-0.282735	-0.055736	-0.0831053	-0.138462	0.0954009	-0.132398	-0.0598393	-0.418263	-0.00581197	-0.199726	0.0697555	0.19453	0.088547	-0.0133333	0.0338462	0.00153846	-0.324444	-0.180171	-0.175385	-0.275214
CD4	-0.169676	-0.137013	-0.00395804	-0.257353	0.405812	1	-0.305299	-0.45854	0.92547	-0.389402	-0.305983	0.0844444	-0.291624	0.233202	0.0919973	-0.221197	-0.21337	-0.173794	-0.26637	-0.0622435	0.143248	-0.266074	-0.050265	-0.140513	0.302564	0.182222	-0.0194872	-0.0546154	-0.0605128	0.0112821	-0.222564	-0.148034
CD8	-0.230585	-0.228502	-0.251995	-0.0808824	0.225299	-0.305299	1	0.351513	-0.516581	0.571966	0.523419	0.0912821	0.223932	-0.0803556	0.0198358	0.25812	0.411352	0.184058	-0.0266712	-0.371067	-0.00444444	0.216142	0.197641	0.352479	-0.219829	-0.42359	-0.0270085	-0.172308	-0.305299	0.115897	0.198632	-0.135043
CD4+CD8+	0.0855091	0.11537	0.0169353	0.0612745	-0.162421	-0.45854	0.351513	1	-0.544709	0.356984	0.287912	-0.222602	0.0297487	-0.178865	-0.055242	0.277312	-0.0827633	-0.0638152	0.281806	-0.229519	-0.52385	0.128955	0.0930233	-0.0885621	-0.140879	-0.361429	-0.284835	-0.164262	-0.332706	0.115575	0.0441101	-0.0923235
CD4/CD8	-0.0452469	0.02714	0.151725	-0.338235	0.276581	0.92547	-0.516581	-0.544709	1	-0.533675	-0.516581	0.241026	-0.411282	0.23286	-0.0253078	-0.243077	-0.329287	-0.180294	-0.235254	0.00102599	0.163761	-0.192202	-0.0995042	-0.235556	0.299145	0.383932	0.104957	0.0861538	0.0994872	0.0700855	-0.0728205	0.0304274
Th1	0.246248	0.124757	0.106427	-0.0784314	-0.163761	-0.389402	0.571966	0.356984	-0.533675	1	0.760684	-0.176068	0.461197	-0.0813814	-0.0389877	0.734701	0.461617	0.286692	0.0129937	-0.115253	0.04	0.305404	0.180544	0.361368	-0.370256	-0.678632	-0.127521	-0.402308	-0.2	0.145299	0.309402	-0.203419
Th2	0.206657	0.0770427	0.0452976	0.0367647	-0.17265	-0.305983	0.523419	0.287912	-0.516581	0.760684	1	-0.182906	0.763419	-0.0406907	0.274624	0.17265	0.394939	0.181663	-0.161395	0.0246238	0.176068	-0.00239398	-0.0909557	0.335385	-0.265641	-0.588376	-0.0967521	-0.578462	-0.405128	-0.0338462	-0.158974	-0.181538
Th17	-0.0121819	0.0678501	0.26211	-0.335784	0.161709	0.0844444	0.0912821	-0.222602	0.241026	-0.176068	-0.182906	1	-0.228718	0.220551	-0.259234	-0.128205	0.0871944	0.15703	-0.078304	-0.137825	0.181538	0.138509	-0.0160711	0.109744	-0.0140171	0.165812	0.276581	-0.0838462	0.0317949	0.141197	0.182222	0.054359
Th1-2	0.0900588	-0.00963034	0.0870769	0.318627	-0.282735	-0.291624	0.223932	0.0297487	-0.411282	0.461197	0.763419	-0.228718	1	0.135066	0.502052	-0.0680342	0.503334	0.20869	-0.159343	0.240424	0.157607	-0.205198	-0.147718	0.516581	-0.168547	-0.287521	0.111111	-0.47	-0.2	-0.134359	-0.308718	-0.0276923
Th1-17	-0.0722367	-0.0433459	0.381814	-0.164316	-0.055736	0.233202	-0.0803556	-0.178865	0.23286	-0.0813814	-0.0406907	0.220551	0.135066	1	0.559603	-0.0629167	0.0896033	-0.191617	-0.0899453	-0.148794	-0.0311164	-0.208996	-0.241792	0.0957429	0.00512908	-0.0748846	-0.130621	-0.101943	-0.089588	0.0410327	-0.078304	0.307061
Th2-17	-0.169278	-0.165284	-0.00571842	0.289216	-0.0831053	0.0919973	0.0198358	-0.055242	-0.0253078	-0.0389877	0.274624	-0.259234	0.502052	0.559603	1	-0.398085	0.107748	-0.238877	-0.358132	0.105371	0.280438	-0.277284	-0.200445	0.138167	0.161423	0.00615595	-0.143981	0.0380916	-0.197674	-0.134405	-0.391587	0.2842
Th1/Th2	0.193169	0.114251	0.156123	-0.330882	-0.138462	-0.221197	0.25812	0.277312	-0.243077	0.734701	0.17265	-0.128205	-0.0680342	-0.0629167	-0.398085	1	0.316977	0.315087	0.336468	-0.162449	-0.220513	0.443228	0.34912	0.187009	-0.289573	-0.548034	-0.042735	-0.0861538	0.088547	0.321026	0.564444	-0.143248
IFN-γ	-0.0630984	-0.143392	-0.111949	-0.177805	0.0954009	-0.21337	0.411352	-0.0827633	-0.329287	0.461617	0.394939	0.0871944	0.503334	0.0896033	0.107748	0.316977	1	0.478871	0.104309	0.294339	0.211318	0.145545	0.263338	0.922893	-0.0584715	-0.451701	0.150453	-0.335834	-0.106343	0.0622329	0.00820653	-0.260557
IL-4	0.132158	-0.138666	-0.228446	0.0331085	-0.132398	-0.173794	0.184058	-0.0638152	-0.180294	0.286692	0.181663	0.15703	0.20869	-0.191617	-0.238877	0.315087	0.478871	1	0.377759	0.273443	-0.0523435	0.237166	0.636099	0.211427	0.220664	-0.316798	0.345535	-0.069669	0.0762915	0.207321	0.05987	-0.161478
IL-5	-0.037859	-0.086254	-0.0910548	-0.139706	-0.0598393	-0.26637	-0.0266712	0.281806	-0.235254	0.0129937	-0.161395	-0.078304	-0.159343	-0.0899453	-0.358132	0.336468	0.104309	0.377759	1	0.030614	-0.641819	0.0944074	0.274624	-0.0232518	0.128227	-0.12173	0.231493	0.24774	0.228757	0.337494	0.17986	0.250641
IL-8	0.282916	0.0271519	-0.0644562	-0.235438	-0.418263	-0.0622435	-0.371067	-0.229519	0.00102599	-0.115253	0.0246238	-0.137825	0.240424	-0.148794	0.105371	-0.162449	0.294339	0.273443	0.030614	1	0.377223	-0.044988	0.144519	0.185021	0.420315	0.110123	0.0170999	-0.0303905	0.0974692	0.0530096	-0.181943	0.0372777
IL-12	0.146182	0.10462	-0.0158322	-0.262255	-0.00581197	0.143248	-0.00444444	-0.52385	0.163761	0.04	0.176068	0.181538	0.157607	-0.0311164	0.280438	-0.220513	0.211318	-0.0523435	-0.641819	0.377223	1	-0.0711354	-0.150111	0.251966	0.21641	0.131624	0.130256	-0.0515385	-0.0160684	-0.137094	-0.0782906	-0.0475214
IL-17	0.324195	0.299043	0.311874	-0.235294	-0.199726	-0.266074	0.216142	0.128955	-0.192202	0.305404	-0.00239398	0.138509	-0.205198	-0.208996	-0.277284	0.443228	0.145545	0.237166	0.0944074	-0.044988	-0.0711354	1	0.351291	0.00683995	-0.330369	-0.123119	-0.113201	0.132359	0.329343	0.371751	0.586525	0.112859
IL-33	-0.148825	-0.337354	-0.43152	-0.0857843	0.0697555	-0.050265	0.197641	0.0930233	-0.0995042	0.180544	-0.0909557	-0.0160711	-0.147718	-0.241792	-0.200445	0.34912	0.263338	0.636099	0.274624	0.144519	-0.150111	0.351291	1	0.0355616	0.0287229	-0.23286	-0.0519747	0.146182	-0.0119679	0.187724	0.213028	-0.17644
IFN-γ/IL-4	-0.122689	-0.0840466	-0.0285859	-0.17402	0.19453	-0.140513	0.352479	-0.0885621	-0.235556	0.361368	0.335385	0.109744	0.516581	0.0957429	0.138167	0.187009	0.922893	0.211427	-0.0232518	0.185021	0.251966	0.00683995	0.0355616	1	-0.0947009	-0.297094	0.169231	-0.408462	-0.0960684	-0.0591453	-0.0386325	-0.279316
LPS	-0.0674353	-0.126945	-0.204059	-0.218137	0.088547	0.302564	-0.219829	-0.140879	0.299145	-0.370256	-0.265641	-0.0140171	-0.168547	0.00512908	0.161423	-0.289573	-0.0584715	0.220664	0.128227	0.420315	0.21641	-0.330369	0.0287229	-0.0947009	1	0.132308	0.140513	0.127692	0.0899145	-0.0105983	-0.321709	-0.00717949
let-7f	0.0887536	0.123881	0.0149526	0.25	-0.0133333	0.182222	-0.42359	-0.361429	0.383932	-0.678632	-0.588376	0.165812	-0.287521	-0.0748846	0.00615595	-0.548034	-0.451701	-0.316798	-0.12173	0.110123	0.131624	-0.123119	-0.23286	-0.297094	0.132308	1	0.355214	0.481538	0.494701	0.0748718	-0.0352137	0.449573
miR-10b	0.00435066	0.01357	-0.114783	0	0.0338462	-0.0194872	-0.0270085	-0.284835	0.104957	-0.127521	-0.0967521	0.276581	0.111111	-0.130621	-0.143981	-0.042735	0.150453	0.345535	0.231493	0.0170999	0.130256	-0.113201	-0.0519747	0.169231	0.140513	0.355214	1	0.190769	0.356581	0.397607	0.0639316	0.29094
miR-27a	-0.152781	-0.0288348	-0.296697	0.173529	0.00153846	-0.0546154	-0.172308	-0.164262	0.0861538	-0.402308	-0.578462	-0.0838462	-0.47	-0.101943	0.0380916	-0.0861538	-0.335834	-0.069669	0.24774	-0.0303905	-0.0515385	0.132359	0.146182	-0.408462	0.127692	0.481538	0.190769	1	0.376154	0.361538	0.346923	0.648462
miR-100	0.301066	0.259144	0.309167	0.107843	-0.324444	-0.0605128	-0.305299	-0.332706	0.0994872	-0.2	-0.405128	0.0317949	-0.2	-0.089588	-0.197674	0.088547	-0.106343	0.0762915	0.228757	0.0974692	-0.0160684	0.329343	-0.0119679	-0.0960684	0.0899145	0.494701	0.356581	0.376154	1	0.29641	0.277265	0.288205
miR-136	0.255384	0.218871	0.0936737	-0.468137	-0.180171	0.0112821	0.115897	0.115575	0.0700855	0.145299	-0.0338462	0.141197	-0.134359	0.0410327	-0.134405	0.321026	0.0622329	0.207321	0.337494	0.0530096	-0.137094	0.371751	0.187724	-0.0591453	-0.0105983	0.0748718	0.397607	0.361538	0.29641	1	0.57812	0.527521
miR-424	0.0413313	0.169844	0.129736	-0.458333	-0.175385	-0.222564	0.198632	0.0441101	-0.0728205	0.309402	-0.158974	0.182222	-0.308718	-0.078304	-0.391587	0.564444	0.00820653	0.05987	0.17986	-0.181943	-0.0782906	0.586525	0.213028	-0.0386325	-0.321709	-0.0352137	0.0639316	0.346923	0.277265	0.57812	1	0.379829
miR-500a	0.0835328	0.218434	0.167997	-0.0563725	-0.275214	-0.148034	-0.135043	-0.0923235	0.0304274	-0.203419	-0.181538	0.054359	-0.0276923	0.307061	0.2842	-0.143248	-0.260557	-0.161478	0.250641	0.0372777	-0.0475214	0.112859	-0.17644	-0.279316	-0.00717949	0.449573	0.29094	0.648462	0.288205	0.527521	0.379829	1

## Sheet: P values S
	Liters	Hectares	Hours	Post Gly	CD3	CD4	CD8	CD4+CD8+	CD4/CD8	Th1	Th2	Th17	Th1-2	Th1-17	Th2-17	Th1/Th2	IFN-γ	IL-4	IL-5	IL-8	IL-12	IL-17	IL-33	IFN-γ/IL-4	LPS	let-7f	miR-10b	miR-27a	miR-100	miR-136	miR-424	miR-500a
Liters		1.67457e-07	0.00259923	0.833079	0.0249827	0.427989	0.278356	0.691166	0.833716	0.246077	0.332608	0.954948	0.675585	0.737298	0.42909	0.365797	0.769593	0.538169	0.860583	0.180385	0.495499	0.122219	0.487651	0.567913	0.754216	0.680042	0.983903	0.486457	0.152832	0.228423	0.847935	0.697973
Hectares	1.67457e-07		0.000120858	0.222537	0.25532	0.523203	0.282843	0.59139	0.899824	0.561355	0.720482	0.75275	0.964377	0.840613	0.440217	0.595018	0.503852	0.518155	0.688606	0.899781	0.626605	0.155746	0.106933	0.696201	0.554451	0.564127	0.94982	0.89609	0.221409	0.30417	0.427525	0.305162
Hours	0.00259923	0.000120858		0.119708	0.0633434	0.985355	0.23487	0.937397	0.479112	0.620627	0.833533	0.215977	0.685782	0.0656057	0.978843	0.466309	0.602506	0.282964	0.672191	0.764769	0.941468	0.137917	0.0352485	0.894516	0.338855	0.944715	0.593291	0.16921	0.14155	0.663296	0.545706	0.432642
Post Gly	0.833079	0.222537	0.119708		0.708407	0.317412	0.758401	0.816727	0.18424	0.765652	0.890942	0.187587	0.212259	0.525738	0.259376	0.194424	0.491985	0.900355	0.592001	0.360179	0.308007	0.361876	0.744006	0.502838	0.398798	0.331857	1	0.519343	0.680325	0.0599754	0.0661037	0.831469
CD3	0.0249827	0.25532	0.0633434	0.708407		0.0396921	0.268463	0.427929	0.171378	0.424076	0.399001	0.429982	0.161658	0.786828	0.686496	0.499958	0.642944	0.519091	0.771529	0.0334677	0.97752	0.327963	0.734908	0.340961	0.667091	0.948456	0.86962	0.994177	0.105862	0.378452	0.391457	0.173592
CD4	0.427989	0.523203	0.985355	0.317412	0.0396921		0.129357	0.0184728	1.32008e-11	0.049262	0.128458	0.681702	0.148317	0.251582	0.654893	0.277507	0.295292	0.395834	0.188395	0.762603	0.485106	0.188906	0.807346	0.493565	0.133001	0.372956	0.924722	0.795412	0.769025	0.956378	0.274471	0.470481
CD8	0.278356	0.282843	0.23487	0.758401	0.268463	0.129357		0.0782534	0.00689405	0.00226676	0.00606892	0.657415	0.271456	0.696377	0.923379	0.202971	0.0368177	0.368078	0.897096	0.0620014	0.982809	0.288912	0.333143	0.0773817	0.280564	0.0310554	0.895801	0.410157	0.129357	0.572887	0.330674	0.510703
CD4+CD8+	0.691166	0.59139	0.937397	0.816727	0.427929	0.0184728	0.0782534		0.0040115	0.0734115	0.153788	0.274387	0.885295	0.381977	0.788675	0.170202	0.687723	0.756783	0.163101	0.25936	0.00601977	0.530112	0.651282	0.667037	0.492429	0.069649	0.158433	0.432679	0.0967654	0.573961	0.830578	0.653744
CD4/CD8	0.833716	0.899824	0.479112	0.18424	0.171378	1.32008e-11	0.00689405	0.0040115		0.00498798	0.00689405	0.235568	0.0368531	0.252297	0.902331	0.231484	0.100456	0.37812	0.247315	0.996031	0.424076	0.346882	0.628653	0.246692	0.137658	0.0528257	0.609861	0.682189	0.628712	0.733698	0.723698	0.882696
Th1	0.246077	0.561355	0.620627	0.765652	0.424076	0.049262	0.00226676	0.0734115	0.00498798		6.46377e-06	0.389584	0.0177197	0.692685	0.85002	1.92056e-05	0.0176028	0.155619	0.949767	0.575037	0.84617	0.12922	0.37745	0.0697003	0.0626185	0.000138456	0.534733	0.0461839	0.327287	0.47881	0.12403	0.318912
Th2	0.332608	0.720482	0.833533	0.890942	0.399001	0.128458	0.00606892	0.153788	0.00689405	6.46377e-06		0.371134	5.7187e-06	0.843546	0.174553	0.399001	0.0458493	0.37445	0.430891	0.904958	0.389584	0.990739	0.658566	0.0939462	0.189653	0.00156908	0.638224	0.00245275	0.0400589	0.86962	0.437927	0.374783
Th17	0.954948	0.75275	0.215977	0.187587	0.429982	0.681702	0.657415	0.274387	0.235568	0.389584	0.371134		0.261073	0.278949	0.200959	0.532526	0.671895	0.443621	0.703781	0.50195	0.374783	0.49981	0.93789	0.593563	0.945816	0.418214	0.171378	0.690283	0.877462	0.491444	0.372956	0.79198
Th1-2	0.675585	0.964377	0.685782	0.212259	0.161658	0.148317	0.271456	0.885295	0.0368531	0.0177197	5.7187e-06	0.261073		0.51063	0.00896345	0.741227	0.00876216	0.306261	0.43685	0.236775	0.441928	0.314606	0.471441	0.00689405	0.410468	0.154373	0.588941	0.0177533	0.327287	0.512865	0.124906	0.893178
Th1-17	0.737298	0.840613	0.0656057	0.525738	0.786828	0.251582	0.696377	0.381977	0.252297	0.692685	0.843546	0.278949	0.51063		0.00295414	0.760109	0.663348	0.348381	0.662137	0.46818	0.880058	0.305535	0.234037	0.641748	0.980161	0.716179	0.524767	0.627758	0.663402	0.842247	0.703781	0.127049
Th2-17	0.42909	0.440217	0.978843	0.259376	0.686496	0.654893	0.923379	0.788675	0.902331	0.85002	0.174553	0.200959	0.00896345	0.00295414		0.0439954	0.600337	0.239896	0.072425	0.608444	0.16524	0.170248	0.32619	0.50088	0.430811	0.97619	0.482851	0.856546	0.333059	0.51272	0.0478922	0.159404
Th1/Th2	0.365797	0.595018	0.466309	0.194424	0.499958	0.277507	0.202971	0.170202	0.231484	1.92056e-05	0.399001	0.532526	0.741227	0.760109	0.0439954		0.114616	0.116913	0.0928236	0.427848	0.279033	0.02334	0.0804467	0.360313	0.151323	0.00375112	0.835788	0.682189	0.667091	0.109806	0.00266632	0.485106
IFN-γ	0.769593	0.503852	0.602506	0.491985	0.642944	0.295292	0.0368177	0.687723	0.100456	0.0176028	0.0458493	0.671895	0.00876216	0.663348	0.600337	0.114616		0.0133249	0.612082	0.144403	0.30007	0.478059	0.193666	1.95837e-11	0.77662	0.0205324	0.463177	0.100741	0.605124	0.762642	0.968262	0.198587
IL-4	0.538169	0.518155	0.282964	0.900355	0.519091	0.395834	0.368078	0.756783	0.37812	0.155619	0.37445	0.443621	0.306261	0.348381	0.239896	0.116913	0.0133249		0.057086	0.176489	0.799536	0.243381	0.000477881	0.299816	0.278696	0.114832	0.0838176	0.74071	0.711069	0.309515	0.771415	0.430652
IL-5	0.860583	0.688606	0.672191	0.592001	0.771529	0.188395	0.897096	0.163101	0.247315	0.949767	0.430891	0.703781	0.43685	0.662137	0.072425	0.0928236	0.612082	0.057086		0.881981	0.000408927	0.646423	0.174553	0.910232	0.532456	0.553591	0.255173	0.232475	0.260989	0.0917698	0.37929	0.216831
IL-8	0.180385	0.899781	0.764769	0.360179	0.0334677	0.762603	0.0620014	0.25936	0.996031	0.575037	0.904958	0.50195	0.236775	0.46818	0.608444	0.427848	0.144403	0.176489	0.881981		0.057468	0.827255	0.481201	0.365533	0.0325213	0.592278	0.933923	0.885338	0.635724	0.797037	0.373703	0.856529
IL-12	0.495499	0.626605	0.941468	0.308007	0.97752	0.485106	0.982809	0.00601977	0.424076	0.84617	0.389584	0.374783	0.441928	0.880058	0.16524	0.279033	0.30007	0.799536	0.000408927	0.057468		0.729854	0.464206	0.214331	0.2883	0.52156	0.525933	0.806718	0.937901	0.504242	0.703829	0.817684
IL-17	0.122219	0.155746	0.137917	0.361876	0.327963	0.188906	0.288912	0.530112	0.346882	0.12922	0.990739	0.49981	0.314606	0.305535	0.170248	0.02334	0.478059	0.243381	0.646423	0.827255	0.729854		0.0784547	0.973545	0.0992769	0.549041	0.581907	0.528239	0.100395	0.0614845	0.00163713	0.583055
IL-33	0.487651	0.106933	0.0352485	0.744006	0.734908	0.807346	0.333143	0.651282	0.628653	0.37745	0.658566	0.93789	0.471441	0.234037	0.32619	0.0804467	0.193666	0.000477881	0.174553	0.481201	0.464206	0.0784547		0.863071	0.889226	0.252297	0.80092	0.485647	0.953729	0.358444	0.296085	0.388567
IFN-γ/IL-4	0.567913	0.696201	0.894516	0.502838	0.340961	0.493565	0.0773817	0.667037	0.246692	0.0697003	0.0939462	0.593563	0.00689405	0.641748	0.50088	0.360313	1.95837e-11	0.299816	0.910232	0.365533	0.214331	0.973545	0.863071		0.645395	0.140509	0.408544	0.0426471	0.640611	0.774111	0.851371	0.167009
LPS	0.754216	0.554451	0.338855	0.398798	0.667091	0.133001	0.280564	0.492429	0.137658	0.0626185	0.189653	0.945816	0.410468	0.980161	0.430811	0.151323	0.77662	0.278696	0.532456	0.0325213	0.2883	0.0992769	0.889226	0.645395		0.51938	0.493565	0.543006	0.662246	0.959019	0.109009	0.972233
let-7f	0.680042	0.564127	0.944715	0.331857	0.948456	0.372956	0.0310554	0.069649	0.0528257	0.000138456	0.00156908	0.418214	0.154373	0.716179	0.97619	0.00375112	0.0205324	0.114832	0.553591	0.592278	0.52156	0.549041	0.252297	0.140509	0.51938		0.0749525	0.0148006	0.0101938	0.716226	0.864399	0.0212104
miR-10b	0.983903	0.94982	0.593291	1	0.86962	0.924722	0.895801	0.158433	0.609861	0.534733	0.638224	0.171378	0.588941	0.524767	0.482851	0.835788	0.463177	0.0838176	0.255173	0.933923	0.525933	0.581907	0.80092	0.408544	0.493565	0.0749525		0.361011	0.07376	0.0442732	0.756353	0.149314
miR-27a	0.486457	0.89609	0.16921	0.519343	0.994177	0.795412	0.410157	0.432679	0.682189	0.0461839	0.00245275	0.690283	0.0177533	0.627758	0.856546	0.682189	0.100741	0.74071	0.232475	0.885338	0.806718	0.528239	0.485647	0.0426471	0.543006	0.0148006	0.361011		0.0638521	0.0757707	0.0893114	0.000455092
miR-100	0.152832	0.221409	0.14155	0.680325	0.105862	0.769025	0.129357	0.0967654	0.628712	0.327287	0.0400589	0.877462	0.327287	0.663402	0.333059	0.667091	0.605124	0.711069	0.260989	0.635724	0.937901	0.100395	0.953729	0.640611	0.662246	0.0101938	0.07376	0.0638521		0.141468	0.170278	0.153352
miR-136	0.228423	0.30417	0.663296	0.0599754	0.378452	0.956378	0.572887	0.573961	0.733698	0.47881	0.86962	0.491444	0.512865	0.842247	0.51272	0.109806	0.762642	0.309515	0.0917698	0.797037	0.504242	0.0614845	0.358444	0.774111	0.959019	0.716226	0.0442732	0.0757707	0.141468		0.0019791	0.005615
miR-424	0.847935	0.427525	0.545706	0.0661037	0.391457	0.274471	0.330674	0.830578	0.723698	0.12403	0.437927	0.372956	0.124906	0.703781	0.0478922	0.00266632	0.968262	0.771415	0.37929	0.373703	0.703829	0.00163713	0.296085	0.851371	0.109009	0.864399	0.756353	0.0893114	0.170278	0.0019791		0.0556284
miR-500a	0.697973	0.305162	0.432642	0.831469	0.173592	0.470481	0.510703	0.653744	0.882696	0.318912	0.374783	0.79198	0.893178	0.127049	0.159404	0.485106	0.198587	0.430652	0.216831	0.856529	0.817684	0.583055	0.388567	0.167009	0.972233	0.0212104	0.149314	0.000455092	0.153352	0.005615	0.0556284
